# Supplementary material for: Functional Popliteal Artery Entrapment Syndrome: Poorly Understood and Frequently Missed? A Review of Clinical Features, Appropriate Investigations, and Treatment Options
Source: J Sports Med (Hindawi Publ Corp). 2014 Sep 7;2014:105953. doi: 10.1155/2014/105953 (PMC4590902; doi:10.1155/2014/105953)
Supplement: Supplementary file 1 — A video loop of Doppler Ultrasound has been provided as supplementary material. This shows a cross section of the popliteal fossa, and demonstrates a patent popliteal artery at rest. The patient was then instructed to forcibly plantarflex their ankle, and the flow in the artery is seen to stop as occlusion occurs. [file 105953.f1.zip]

Archive with 2 entries (2 files):
- mat.105953.v1.wmv
- mat.105953.v2.wmv
